# Supplementary material for: Supplementation with eicosapentaenoic and docosahexaenoic acids during late gestation alters fatty acid profiles in ewe colostrum, milk, and plasma, and lamb plasma
Source: J Anim Sci. 2025 Nov 16;103:skaf366. doi: 10.1093/jas/skaf366 (PMC12619979; doi:10.1093/jas/skaf366)
Supplement: skaf366_Supplementary_Data [file skaf366_supplementary_data.zip]

Archive with 3 entries (3 files):
- Supplementary Table 1 S104 JAS.docx
- Supplementary Table 2 S104 JAS.docx
- Supplementary Table 3 s104 jas.docx
